# Supplementary material for: Resemblance profiles as clustering decision criteria: Estimating statistical power, error, and correspondence for a hypothesis test for multivariate structure
Source: Ecol Evol. 2017 Feb 26;7(7):2039–57. doi: 10.1002/ece3.2760 (PMC5383504; doi:10.1002/ece3.2760)
Supplement: Supplementary file 1 [file ECE3-7-2039-s001.xlsx]

## Sheet: Table_S1
				TABLE S1. Descriptive statistics for the power of DISPROF based on Sim 3 (over-dispersed descriptors) and Sim 4 (correlated descriptors): Power estimates for each [N x P x (θ1, θ2)] and [N x P x (Σ1, Σ2)] configuration were based on S = 1000 datasets; all p-values were obtained via 999 permutations with significance assessed at α = 0.05.
				P	θ1 = θ2 = 0	θ1 = 0, θ2 = 0.1	θ1 = 0, θ2 = 0.4	θ1 = 0, θ2 = 0.9
				Sim 3a. Power – μ1 = μ2 = 10, n1 = n2 = 25, S = 1000
				P = 2	0.052	0.092	0.256	0.542
				P = 3	0.056	0.108	0.538	0.896
				P = 5	0.052	0.193	0.945	1
				P = 10	0.044	0.556	1	1
				P = 25	0.058	0.995	1	1
				P = 50	0.056	1	1	1
				P = 150	0.051	1	1	1
				P = 225	0.046	1	1	1
				P = 300	0.052	1	1	1
				Sim 3b. Power – μ1 = 10, μ2 = 30, n1 = n2 = 25, S = 1000
				P = 2	1	1	0.913	0.852
				P = 3	1	1	1	0.998
				P = 5	1	1	1	1
				P = 10	1	1	1	1
				P = 25	1	1	1	1
				P = 50	1	1	1	1
				P = 150	1	1	1	1
				P = 225	1	1	1	1
				P = 300	1	1	1	1
				P	Σ1 = Σ2 = 0	Σ1 = Σ2 = 0.6	Σ1 = Σ2 = 0.9	Σ1 = 0, Σ2 = 0.6	Σ1 = 0, Σ2 = 0.9
				Sim 4. Power – μ1 = 10, μ2 = 30, n1 = n2 = 25, S = 1000
				P = 2	1	1	1	1	1
				P = 3	1	1	1	1	1
				P = 5	1	1	1	1	1
				P = 10	1	1	1	1	1
				P = 25	1	1	1	1	1
				P = 50	1	1	1	1	1
				P = 150	1	1	1	1	1
				P = 225	1	1	1	1	1
				P = 300	1	1	1	1	1
				Notes: N = total number of objects (ni = number of objects in group i); P = total number of descriptors; θi = over-dispersion for descriptors in group i; Σi = correlation among descriptors in group i; μi = mean value for descriptors in group i.
